# Supplementary material for: Atomic-Scale Understanding on the Tribological Behavior of Amorphous Carbon Films under Different Contact Pressures and Surface Textured Shapes
Source: Materials (Basel). 2023 Sep 7;16(18):6108. doi: 10.3390/ma16186108 (PMC10532578; doi:10.3390/ma16186108)
Supplement: Supplementary file 1 [file materials-16-06108-s001.zip]

Archive with 1 entries (1 files):
- materials-2555678-supplementary.pdf
